# Supplementary material for: Expression of a Salt-Tolerant Pseudolysin in Yeast for Efficient Protein Hydrolysis under High-Salt Conditions
Source: Biomolecules. 2022 Dec 30;13(1):83. doi: 10.3390/biom13010083 (PMC9855795; doi:10.3390/biom13010083)
Supplement: Supplementary file 1 [file biomolecules-13-00083-s001.zip]

Archive with 1 entries (1 files):
- biomolecules-2025558-supplementary.pdf
